# Supplementary material for: The Waxing, Waning, and Predictors of Humoral Responses to Vector-Based SARS-CoV-2 Vaccine in Hemodialysis Patients
Source: Vaccines (Basel). 2022 Sep 15;10(9):1537. doi: 10.3390/vaccines10091537 (PMC9502593; doi:10.3390/vaccines10091537)
Supplement: Supplementary file 1 [file vaccines-10-01537-s001.zip]

Archive with 1 entries (1 files):
- vaccines-1896202-supplementary.pdf
